# Supplementary material for: Fatal Paraclostridium sordellii Infection: Post-Mortem Assessment and Review of the Literature
Source: Pathogens. 2025 Jul 16;14(7):703. doi: 10.3390/pathogens14070703 (PMC12300805; doi:10.3390/pathogens14070703)
Supplement: Supplementary file 1 [file pathogens-14-00703-s001.zip]

Archive with 1 entries (1 files):
- pathogens-3653972-supplementary.pdf
